# Supplementary material for: Virgin Olive Oil Ranks First in a New Nutritional Quality Score Due to Its Compositional Profile
Source: Nutrients. 2023 Apr 28;15(9):2127. doi: 10.3390/nu15092127 (PMC10180740; doi:10.3390/nu15092127)
Supplement: Supplementary file 1 [file nutrients-15-02127-s001.zip]

Archive with 3 entries (3 files):
- References for Supplementary Tables S1 and S2.pdf
- Table S1.pdf
- Table S2.pdf
